# Supplementary material for: Microwave Ablation Monitoring Using Thermoacoustic and Ultrasound Tomography
Source: IEEE J Microw. Author manuscript; Available in PMC 2026 May 1. (PMC13132507; doi:10.1109/jmw.2025.3612329)
Supplement: jmw-3612329-mm [file NIHMS2159843-supplement-jmw-3612329-mm.zip]

Archive with 11 entries (10 files):
- jmw-3612329-mm/
- jmw-3612329-mm/.DS_Store
- jmw-3612329-mm/IEEE_JMW_Ablation_Supplementary.pdf
- jmw-3612329-mm/MovieS1_1min_sample1.mp4
- jmw-3612329-mm/MovieS2_1min_sample2.mp4
- jmw-3612329-mm/MovieS3_3min_sample1.mp4
- jmw-3612329-mm/MovieS4_3min_sample2.mp4
- jmw-3612329-mm/MovieS5_5min_sample1.mp4
- jmw-3612329-mm/MovieS6_5min_sample2.mp4
- jmw-3612329-mm/MovieS7.avi
- jmw-3612329-mm/README.txt
