# Supplementary material for: Microwave Ablation Monitoring Using Thermoacoustic and Ultrasound Tomography
Source: IEEE J Microw. Author manuscript; Available in PMC 2026 May 1. (PMC13132507; doi:10.1109/jmw.2025.3612329)
Supplement: jmw-3612329-mm [file NIHMS2159843-supplement-jmw-3612329-mm.zip › jmw-3612329-mm/README.txt]

The supplemental material contains additional results and videos.
